# Supplementary material for: A Hybrid Decision Tree and Deep Learning Approach Combining Medical Imaging and Electronic Medical Records to Predict Intubation Among Hospitalized Patients With COVID-19: Algorithm Development and Validation
Source: JMIR Form Res. 2023 Oct 26;7:e46905. doi: 10.2196/46905 (PMC10636624; doi:10.2196/46905)
Supplement: Multimedia Appendix 2 [file formative_v7i1e46905_app2.xlsx]

## Sheet: Sheet1
Hyperparameter	Search Space	Optimal value used in the final model
Number of trees to train	[30, 50, 75, 100, 200]	100
Maximum depth of the tree	[3, 4, 5, 6]	3
Maximum number of bins for discretizing continuous features	[10, 15, 20, 25]	10
Number of features to consider for splits at each tree node	[one third, sqrt, log2, all]	One third
