# Supplementary material for: A Hybrid Decision Tree and Deep Learning Approach Combining Medical Imaging and Electronic Medical Records to Predict Intubation Among Hospitalized Patients With COVID-19: Algorithm Development and Validation
Source: JMIR Form Res. 2023 Oct 26;7:e46905. doi: 10.2196/46905 (PMC10636624; doi:10.2196/46905)
Supplement: Multimedia Appendix 3 [file formative_v7i1e46905_app3.xlsx]

## Sheet: Sheet1
Full Variable Name	Variable Name	Source of data	Unit
Image classifier probability	image_probability	Image CNN classifier	Probability (in [0, 1])
Age	Age	Patient	years
Gender	Gender	Patient
Length of stay	LOS	Visit	days
Admission type	Admission_Type	Visit
Respiratory rate	CAC_RESPIRATIONS	Vitals Flowsheet	rate per minute
Pulse	CAC_PULSE	Vitals Flowsheet	rate per minute
Diastolic blood pressure	V_DIASTOLIC_BLOOD_PRESSURE	Vitals Flowsheet	mmHg
Percutaneous oxygen saturation	CAC_PULSE_OXIMETRY	Vitals Flowsheet	%
Temperature	CAC_TEMPERATURE	Vitals Flowsheet	degree Fahrenheit
Serum Creatinine	CREATININE	Laboratory	mg/dL
Platelet count	PLATELET	Laboratory	×103/μL
Serum chloride	CHLORIDE	Laboratory	mmol/L
Anion gap	ANION_GAP	Laboratory	mEq/L
Serum sodium	SODIUM	Laboratory	mEq/L
Corrected WBC count	WBC_C	Laboratory	×103/μL
C-reactive protein	CRP	Laboratory	mg/L
Red blood cell count	RBC	Laboratory	×106/μL
Partial pressure of carbon dioxide in arterial blood	PACO2	Laboratory	mmHg
Partial pressure of oxygen in arterial blood	PAO2	Laboratory	mmHg
Partial pressure of oxygen in venous blood	PO2_VEN	Laboratory	mmHg
Serum potassium	POTASSIUM	Laboratory	mEq/L
Activated partial thromboplastin time	APTT	Laboratory	seconds
Serum lactate	LACTATE	Laboratory	mmol/L
pH of arterial blood	PH_ABG	Laboratory
Serum total protein	PROTEIN_TOTAL	Laboratory	g/dL
Hemoglobin	HEMOGLOBIN	Laboratory	g/dL
D-dimer	D_DIMER	Laboratory	mg/mL fibrinogen equivalent units
Aspartate aminotransferase	AST_SGOT	Laboratory	IU/L
Alanine aminotransferase	ALT	Laboratory	IU/L
Serum calcium	CALCIUM	Laboratory	mg/dL
Serum ferritin	FERRITIN	Laboratory	ng/mL
Lymphocyte count	Lymphocyte_count	Laboratory	× 109/L
Lactate dehydrogenase	LD_LDH	Laboratory	U/L
B-type natriuretic peptide	BRAIN_NATRIURETIC_PEPTIDE	Laboratory	pg/mL
pH of venous blood	PH_VEN	Laboratory
Serum direct bilirubin	BILIRUBIN_DIRECT	Laboratory	mg/dL
Serum total bilirubin	BILIRUBIN_TOTAL	Laboratory	mg/dL
T wave axis	T_Axis	Electrocardiogram	angle in degrees
R wave axis	R_Axis	Electrocardiogram	angle in degrees
Ventricular rate	Ventricular_Rate	Electrocardiogram	rate per minute
QRS duration	QRS_Duration	Electrocardiogram	milliseconds
